# Supplementary material for: Taxonomic and Functional Distribution of Bacterial Communities in Domestic and Hospital Wastewater System: Implications for Public and Environmental Health
Source: Antibiotics (Basel). 2021 Sep 1;10(9):1059. doi: 10.3390/antibiotics10091059 (PMC8470611; doi:10.3390/antibiotics10091059)
Supplement: Supplementary file 1 [file antibiotics-10-01059-s001.zip]

Archive with 1 entries (1 files):
- antibiotics-1319333-supplementary.pdf
